# Supplementary material for: An open cortico-basal ganglia loop allows limbic control over motor output via the nigrothalamic pathway
Source: eLife. 2019 Sep 6;8:e49995. doi: 10.7554/eLife.49995 (PMC6731092; doi:10.7554/eLife.49995)
Supplement: Figure 4—source data 1. — Both the paired-pulse ratio (PPR) and the amplitude of each neuron recorded ​in medial or lateral SNr are provided. [file elife-49995-fig4-data1.xlsx]

## Sheet: Sheet1
PPR	mSNR	Animal 1	Animal 2	Animal 3	Animal 4	Animal 5	Animal 6	Animal 7	Animal 8
		0.559773	1.05002	0.266529	0.888369	0.986145	0.831447	0.546309	0.448839
	lSNR	Animal 1	Animal 2	Animal 3	Animal 4	Animal 5
		1.48233	0.277973	0.654378	0.707593	0.768414
Amplitude (nA)	mSNR	Animal 1	Animal 2	Animal 3	Animal 4	Animal 5	Animal 6	Animal 7	Animal 8
		1.07893	1.19006	0.625493	0.367238	0.480187	0.372493	0.740038	2.36428
	lSNR	Animal 1	Animal 2	Animal 3	Animal 4	Animal 5
		1.24236	0.516243	0.363962	1.41313	0.672526
