# Supplementary material for: An open cortico-basal ganglia loop allows limbic control over motor output via the nigrothalamic pathway
Source: eLife. 2019 Sep 6;8:e49995. doi: 10.7554/eLife.49995 (PMC6731092; doi:10.7554/eLife.49995)
Supplement: Figure 5—source code 1. [file elife-49995-fig5-code1.m]

clear all
windowSize = 10;
H = fspecial('gaussian',windowSize,5);
bin = 0.001;
pre = 2;
duration = 1;

direc = ['C:\mPFC\']; % Directory for the recording data
PETH_raw = [];
PETH = [];

D = dir([direc,'*.nex']);
N = 0;
DH = [];
for d = 1:length(D)
    data = readNexFile([direc,D(d).name]);    
    
    if isfield(data,'markers')
        for ev = 1:length(data.markers)
            if strcmp(data.markers{ev}.name,'EVT14')
                laser{1} = data.markers{ev}.timestamps;
            end
            if strcmp(data.markers{ev}.name,'EVT15')
                laser{2} = data.markers{ev}.timestamps;
            end
            if strcmp(data.markers{ev}.name,'EVT16')
                laser{3} = data.markers{ev}.timestamps;
            end
        end
    end
    
    pattern = {'Constant','5 Hz','20 Hz'};   
    
    for n = 1:length(data.neurons)
        n_c = data.neurons{n}.name;
        n_ts = data.neurons{n}.timestamps;
        %         n_wf = data.waves{n}.waveforms;
        fire_event = zeros(1,length(0:bin:pre+duration));
        fire_event_raw = zeros(1,length(0:bin:pre+duration));
        h_c = figure(n);
        for en = 1%:length(laser)
            subplot(2,1,1)
            PETH1 = 0;
            for i = 1:length(laser{en})
                ts = laser{en}(i);
                inx = find(n_ts>=ts-pre & n_ts<=ts+duration);
                spk = n_ts(inx)-ts+pre;
                PETH1 = [PETH1;spk];
                if ~isempty(spk)
                    plot([spk spk]',[0+i-1 i]','k','linewidth',1)
                    hold on
                end
            end
            plot([0.05 0.05]+pre,[0 30],'linewidth',1)
            set(gca,'xtick',[0:0.1:pre+duration],'xticklabel',{-pre:0.1:duration})
            
            title(pattern{en})
            box off
            axis([0 pre+duration 0 length(laser{en})])
            set(gca,'ytick',0:30:60,'yticklabel',0:30:60)
            P1 = [];
            yy1 = [];
            P1 = histc(PETH1,0:bin:pre+duration)/length(laser{en})*(1/bin);
            yy1 = imfilter(P1,H,'conv','symmetric');
            fire_event_raw(en,:) = P1';
            fire_event(en,:) = reshape(yy1,1,length(yy1));
            
            subplot(2,1,2)
            
            bar(0:bin:pre+duration,fire_event(en,:),'k','linewidth',1)
            set(gca,'xtick',[0:0.1:pre+duration],'xticklabel',{-pre:0.1:duration})
            axis tight
            box off
            xlabel('Time (s)')
            ylabel('Firing frequency (Hz)')
        end
        hold on
        % % % %         axis off        
        N = N + 1;
        PETH_raw(N,:) = fire_event_raw;
        PETH(N,:) = fire_event;
    temp = [];
    temp = PETH(N,:);
    th = [];
    sd = [];
    th = mean(temp(1:1000));
    sd = std(temp(1:1000));
    plot([0 pre+duration],[th+3*sd th+3*sd])

    
    t_inx = zeros(size(temp));
    th_ub = strrep(int2str(ones(1,10)*2),' ','');
    th_lb = strrep(int2str(ones(1,10)),' ','');
    ub = th + 3*sd;
    lb = th - sd;
    t_inx(temp>ub) = 2;
    t_inx(temp<lb) = 1;
    t_temp = strrep(int2str(t_inx),' ','');
    inx_1 = strfind(t_temp(2000:end),th_ub);
    inx_2 = strfind(t_temp(2000:end),th_lb);
    
    if ~isempty(inx_1)
    plot(([inx_1(1) inx_1(1)]+2000)/1000,[0 10],'r','linewidth',1)
    title(inx_1(1))
    end
    
    if ~isempty(inx_2)
    plot(([inx_2(1) inx_2(1)]+2000)/1000,[0 10],'g','linewidth',1)
    ylabel(num2str(inx_2(1)))
    end

    clear th_ub th_lb ub lb inx_1 inx_2
    set(h_c,'visible','off');
    saveas(gcf,[direc,'#',int2str(N),'_',D(d).name(1:end-4),'_',n_c(4:end),'.tif'])
    close all
    end
end

save([direc,'PETH.mat'],'PETH_raw','PETH')
